# Supplementary material for: A Pilot Study on the Safety of a Novel Antioxidant Nanoparticle Delivery System and Its Indirect Effects on Cytokine Levels in Four Dogs
Source: Front Vet Sci. 2020 Jul 30;7:447. doi: 10.3389/fvets.2020.00447 (PMC7406565; doi:10.3389/fvets.2020.00447)
Supplement: Supplementary file 1 [file Table_1.XLSX]

## Sheet: Sheet1
		Dog 1				Dog 2				Dog 3				Dog 4
Value	Range	Baseline	24 hours	3 days	7 days	Baseline	24 hours	3 days	7 days	Baseline	24 hours	3 days	7 days	Baseline	24 hours	3 days	7 days
RBC	5.90 - 8.66 x 10^6/ul	4.57 L	4.41 L	4.51 L	4.70 L	6.5	6.74	6.96	7.4	7.1	6.36	5.86 L	6.22	6.22	5.48 L	5.46 L	6.75
HGB	13.7 - 20.7 g/dl	10.6 L	10.2 L	10.2 L	10.8 L	15.2	15.8	16.2	17.3	16	14.2	12.9 L	13.9	15.1	13.2 L	13.4 L	17
HCT	42.2 - 59.8 %	30.3 L	29.5 L	30.1 L	31.0 L	43.7	45.1	47.1	50.4	46.4	41.2 L	38.1 L	40.3 L	43.9	38.1 L	38.5 L	48
MCV	63.9 - 75.4 fl	66.2	66.8	66.8	66.1	67.2	67	67.6	68.2	65.3	64.8	65	64.7	70.5	69.5	70.6	71.1
MCH	21.9 - 26.2 pg	23.1	23.2	22.5	23	23.4	23.4	23.3	23.4	22.5	22.3	22	22.3	24.2	24.2	24.5	25.1
MCHC	33.0 - 35.0 g/dl	34.9	34.7	33.7	34.8	34.8	34.9	34.4	34.4	34.5	34.5	33.8	34.5	34.3	34.8	34.7	35.4 H
RDW	11.2 - 13.2 %	14.2 H	14.3 H	14.4 H	14.5 H	14.8 H	14.6 H	14.8 H	15.0 H	14.9 H	14.8 H	15.3 H	15.4 H	14.3 H	14.4 H	14.4 H	15.1 H
Platelets	226 - 424 x 10^3/ul	438 H	368	402	430 H	250	167 L	222 L	309	296	230	189 L	306	337	227	300	399
MPV	8.9 - 14.4 fl	10.7	11.4	11.6	12.3	11	12.5	13.1	13.4	11.6	11.9	11.9	11.9	11.7	12.2	13.6	13.8
PDW	39.9 - 67.2 %	40.9	45.4	45	39.6 L	43.2	47.4	49.1	51.7	39.3 L	49.1	40.1	46.1	47.7	49.4	51.9	53.2
PCT	0.15 - 0.45 %	0.47 H	0.42	0.47 H	0.53 H	0.28	0.21	0.29	0.41	0.34	0.27	0.23	0.37	0.39	0.28	0.41	0.55 H
MPC	17.2 - 23.6 g/dl	20.6	20.4	20.2	18.6	20.3	19.7	19.3	18.6	17.9	19	18.2	18.9	19.2	19.2	17.2	16.9 L
WBC	4.2 - 12.9 x 10^3/μl	7.5	5.7	7.5	7.6	6	4.8	5.6	5.3	10.4	8.6	8.1	7.8	7.3	6.1	8.1	10.6
Seg. Neutrophils	2.700 - 8.500 x 10^3/μl	(66%) 4.950	(67%) 3.819	(66%) 4.950	(83%) 6.308	(84%) 5.040	(76%) 3.648	(79%) 4.424	(85%) 4.505	(59%) 6.136	(66%) 5.676	(75%) 6.075	(69%) 5.382	(76%) 5.548	(55%) 3.355	(76%) 6.156	(84%) 8.904 H
Band Neutrophils	0.000 - 0.300 x 10^3/μl	(0%) 0.000	(0%) 0.000	(0%) 0.000	(0%) 0.000	(0%) 0.000	(0%) 0.000	(0%) 0.000	(0%) 0.000	(0%) 0.000	(0%) 0.000	(0%) 0.000	(0%) 0.000	(0%) 0.000	(2%) 0.122	(0%) 0.000	(0%) 0.000
Lymphocytes	0.500 - 4.100 x 10^3/μl	(20%) 1.500	(14%) 0.798	(21%) 1.575	(10%) 0.760	(12%) 0.720	(19%) 0.912	(20%) 1.120	(14%) 0.742	(32%) 3.328	(29%) 2.494	(17%) 1.377	(23%) 1.794	(13%) 0.949	(25%) 1.525	(19%) 1.539	(13%) 1.378
Monocytes	0.100 - 1.000 x 10^3/μl	(5%) 0.375	(7%) 0.399	(4%) 0.300	(5%) 0.380	(2%) 0.120	(2%) 0.096	(1%) 0.056	(0%) 0.000	(6%) 0.624	(2%) 0.172	(7%) 0.567	(5%) 0.390	(5%) 0.365	(7%) 0.427	(1%) 0.081	(2%) 0.212
Eosinophils	0.000 - 1.200 x 10^3/μl	(9%) 0.675	(12%) 0.684	(9%) 0.675	(2%) 0.152	(2%) 0.120	(3%) 0.144	(0%) 0.000	(1%) 0.053	(3%) 0.312	(3%) 0.258	(1%) 0.081	(3%) 0.234	(6%) 0.438	(11%) 0.671	(4%) 0.32	(1%) 0.106
Basophils	0.000 - 0.045 x 10^3/μl	(0%) 0.000	(0%) 0.000	(0%) 0.000	(0%) 0.000	(0%) 0.000	(0%) 0.000	(0%) 0.000	(0%) 0.00	(0%) 0.000	(0%) 0.000	(0%) 0.000	(0%) 0.000	(0%) 0.000	(0%) 0.000	(0%) 0.000	(0%) 0.000
Others	0.000 - 0.000 x 10^3/μl	(0%) 0.000	(0%) 0.000	(0%) 0.000	(0%) 0.000	(0%) 0.000	(0%) 0.000	(0%) 0.000	(0%) 0.000	(0%) 0.000	(0%) 0.000	(0%) 0.000	(0%) 0.000	(0%) 0.000	(0%) 0.000	(0%) 0.000	(0%) 0.000
Sodium	143 - 150 mmol/L	145	146	146	144	149	148	145	146	149	145	148	147	150	146	146	147
Potassium	3.8 - 5.1 mmol/L	4.6	4.6	4.9	4.5	4.2	4.4	4.6	4.4	4.6	4	4.8	4.2	4.4	4.3	4.4	4.5
Chloride	106 - 114 mmol/L	104 L	107	108	104 L	108	110	108	106	110	109	110	108	110	109	110	108
Bicarbonate	16 - 25 mmol/L	26 H		19	20	26 H	19	21	22	25	22	22	21	25	21	21	22
Anion Gap	17 - 27 mmol/L	20		24	25	19	23	20	22	18	18	21	22	19	21	20	21
Urea Nitrogen	9 - 28 mg/dl	7 L	7 L	9	8 L	10	10	11	12	9	11	10	12	8 L	9	8 L	8 L
Creatinine	0.6 - 1.3 mg/dl	0.5 L	0.5 L	0.5 L	0.4 L	0.8	0.8	0.8	0.8	0.7	0.7	0.7	0.7	0.6	0.6	0.6	0.6
Total Protein	5.4 - 7.1 g/dl	6.8	6.3	6.3	6.6	6.2	6.7	5.8	6.5	7.2 H	6.4	6.6	5.8	6	5.5	5.5	5.8
Albumin	3.3 - 4.2 g/dl	4.1	3.8	3.8	4	3.9	3.7	3.9	4.3 H	3.7	3.3	3.5	3.9	4	3.6	3.6	3.7
Globulin (Calc)	2.7 g/dl 1.8 - 3.0	2.7	2.5	2.5	2.6	2.3	3	1.9	2.2	3.5 H	3.1 H	3.1	1.9	2	1.9	1.9	2.1
A/G ratio	1.2 - 2.0	1.5	1.5	1.5	1.5	1.7	1.2	2.1	2	1.1 L	1.1 L	1.1	2.1	2	1.9	1.9	1.8
Alk Phos	13 - 95 U/L	84	81	70	64	31	43	37	36	37	48	43	42	25	23	21	20
ALT	12 - 106 U/L	38	42	36	28	34	94	109 H	67	55	192 H	133 H	170 H	30	46	40	34
Glucose	76 - 120 mg/dl	82	93	96	84	82	96	90	89	81	105	82	87	82	87	96	96
Calcium	9.5 - 11.2 mg/dl	11.2	10.8	10.5	10.8	9.9	9.6	9.9	10.4	9.7	9.3 L	9.5	9.8	10.2	9.5	9.7	9.8
Phosphorus	2.7 - 5.2 mg/dl	3.8	3.8	4	3.7	3.4	3.7	4.2	4.3	3.7	3.8	4.4	3	3.6	3.2	3.7	3.4
Magnesium	1.8 - 2.4 mg/dl	1.9	1.8	1.8	1.8	1.8	1.9	1.8	1.9	1.9	1.8	1.8	1.7 L	2	1.9	1.9	1.8
Cholesterol	109 - 345 mg/dl	512 H	441 H	402 H	393 H	185	165	190	208	146	142	162	187	190	178	181	208
Total Bilirubin	0.00 - 0.20 mg/dl	0	0	0.1	0	0.1	0.1	0.1	0.1	0.1	0.1	0.1	0.1	0.1	0.2	0.1	0.1
Bile Acids	0.0 - 5.0 umol/L	1.8	2.7	0.8	0.3	0	1	1.6	0.6	0.4	0.7	1	1.3	0.7	1.3	5.4 H	2.4
