# Supplementary material for: A Pilot Study on the Safety of a Novel Antioxidant Nanoparticle Delivery System and Its Indirect Effects on Cytokine Levels in Four Dogs
Source: Front Vet Sci. 2020 Jul 30;7:447. doi: 10.3389/fvets.2020.00447 (PMC7406565; doi:10.3389/fvets.2020.00447)
Supplement: Supplementary file 2 [file Table_2.XLSX]

## Sheet: Sheet1
Dog		GMCSF pg/ml	IFNg pg/ml	IL2 pg/ml	IL6 pg/ml	IL7 pg/ml	IL8 pg/ml	IL15 pg/ml	IP10 pg/ml	KC-like pg/ml	IL10 pg/ml	IL18 pg/ml	MCP1 pg/ml	TNFa pg/ml
1	Base	ND	77.3	ND	ND	119.07	7976	1916	ND	164.05	ND	ND	145.21	ND
	1 day	ND	125.83	ND	ND	123.72	10067	1414	ND	136.46	ND	ND	89.51	ND
	3 days	ND	110.1	ND	ND	149.79	7800	2403	ND	96.79	ND	ND	161.22	ND
	7 days	ND	82.34	ND	ND	109.85	6515	1565	ND	208.72	ND	ND	217.52	ND
2	Base	ND	35.7	ND	ND	51.8	253.19	ND	ND	321.09	ND	ND	281.24	ND
	1 day	ND	46.28	ND	ND	31.38	115.35	ND	ND	54.63	ND	ND	235.78	ND
	3 days	ND	73.92	ND	ND	42.2	454.09	ND	ND	33.15	ND	ND	250.83	ND
	7 days	437648	4383	176655	43454	226824	13363	>1107581	76.87	380.28	17093	77244	3520	11953
3	Base	2121	97.2	385.33	250.29	613.32	1360	4372	ND	228.5	ND	1299	545.29	97.16
	1 day	1329	125.83	187.75	118.22	298.11	2462	2468	ND	146.08	ND	864.23	451.03	20.02
	3 days	1037	113.28	107.52	72.74	198.77	9255	1726	ND	469.25	ND	603.88	386.07	ND
	7 days	716794	4614	148343	170206	1060331	8336	1060331	19.34	1541	32443	44180	6514	22239
4	Base	594.27	67.11	137.7	115.02	114.44	ND	562.9	ND	44.72	ND	157.79	488.11	ND
	1 day	211.99	116.45	33.98	26.41	27.97	ND	116.63	ND	ND	ND	40.3	334.93	ND
	3 days	118.58	100.45	ND	ND	ND	ND	ND	ND	ND	ND	ND	288.4	ND
	7 days	284.45	147.14	57.05	58.72	60.83	108.28	203.67	ND	ND	ND	60.43	363.25	ND
	Control 1	357.04	44	365.96	341.42	353.52	296.31	310.83	297.83	468.49	343.91	363.51	273.73	283.33
	Control 2	1973	416.66	1864	1826	1780	1661	1793	2206	2464	2065	1882	2077	1373
